# Supplementary material for: Differential effects of hormone therapy formulations on Parkinson’s disease risk: a systematic review and meta-analysis
Source: Neurol Sci. 2026 Jul 22;47(8):651. doi: 10.1007/s10072-026-09243-6 (PMC13388350; doi:10.1007/s10072-026-09243-6)
Supplement: Supplementary file 2 — Supplementary material 2 (33.8 KB) [file 10072_2026_9243_MOESM2_ESM.odt]

# Supplementary file 2 - PD diagnosis criteria for each study
# Study (year)
# PD criteria
Yuk (2023)
# ICD
Ascherio (2003)
# Treating neurologist judgment
Popat (2005)
Presence of at least two of the following signs: bradykinesia, cogwheel rigidity, resting tremor, and postural reflex impairment, at least one of which must be resting tremor or bradykinesia, plus no suggestion of a cause for another parkinsonian syndrome, no atypical features; and two of the following features: asymmetric onset, symptomatic improvement after treatment with L-dopa, or a progressive disease course. 
Rugbjerg (2013)
# ICD
Nicoletti (2011)
Gelb
Liu (2014)
Treating neurologist judgment or evidence of two or more cardinal signs of PD (with one being rest tremor or bradykinesia), a progressive course, responsiveness to dopaminergic treatments, and absence of features that suggested an alternative diagnosis.
Benedetti (2001)
presence of parkinsonism with all three of: (1) no other cause; (2) no documentation of unresponsiveness to levodopa at doses of at least 1 g/day in combination with carbidopa (applicable only to patients who were treated); (3) no prominent or early (within 1 year of onset) signs of more extensive nervous system involvement not explained otherwise.
Simon (2009)
# Treating neurologist judgment or evidence at a neurological examination of at least two of the three cardinal signs (rest tremor, rigidity, and bradykinesia) in the absence of clinical features suggesting other diagnoses or nonresponsiveness to levodopa treatment.
Currie (2004)
Presence of at least 2 of the 3 cardinal features of PD and no atypical features.
Pesce (2023)
1- Definite PD: Presence of at least 2 out of 4 cardinal signs (rest tremor, rigidity, bradykinesia, impaired postural reflexes), with a positive and significant response to treatment at a sufficient dose, without prominent or early signs of more extensive nervous system involvement and drug-induced parkinsonism.
2- Probable PD: When the same criteria were fulfilled but there was insufficient information regarding treatment response.
3- Possible PD: when the clinical description was suggestive of PD, but there was insufficient information in the medical records to assign a definite or probable PD diagnosis.
Gatto (2014)
Gelb and UK brain bank
Marder (1998)
# Presence of bradykinesia and at least one of the following: muscular rigidity, resting tremor, or postural instability. Additional criteria also included the presence of at least three of the following: a history of unilateral onset, persistence of the asymmetry of signs or symptoms, a history of improvement on levodopa, a progressive course, or a history of levodopa-induced chorea.
Ragonese (2004)
Presence of two of four cardinal signs (tremor at rest, rigidity, bradykinesia, and impaired postural reflexes) plus the following requirements: 1) unilateral onset, progressive course, unchanging asymmetry of signs (signs of parkinsonism persistently asymmetric at follow-up evaluation); and 2) good responsiveness to antiparkinsonian drugs (L-dopa or dopaminoagonists) in treated persons.
Greene (2014)
Not infofrmed
UK - United Kingdom; ICD - International classification of disease; PD - Parkinson disease; SD - Standard deviation; USA - United States of America; NA - Not applicable; NI - Not informed
