# Supplementary material for: Differential effects of hormone therapy formulations on Parkinson’s disease risk: a systematic review and meta-analysis
Source: Neurol Sci. 2026 Jul 22;47(8):651. doi: 10.1007/s10072-026-09243-6 (PMC13388350; doi:10.1007/s10072-026-09243-6)
Supplement: Supplementary file 3 — Supplementary material 3 (23.2 KB) [file 10072_2026_9243_MOESM3_ESM.odt]

# Supplementary file 3 - Newcastle-Ottawa Scale (NOS) of the included studies
# Study (year)
# Design
# Selection
# Compatibility
# Outcome/Exposition
# Total score (classification)
Marder (1998) [18]
# Cohort
✭✭✭
# ✭
# ✭✭
# 6 (Moderate risk)
Benedetti (2001) [19]
# Case control
# ✭✭✭✭
# ✭
# ✭✭✭
# 8 (Low risk)
Ascherio (2003) [20]
# Cohort
# ✭✭✭✭
# ✭✭
# ✭✭✭
# 9 (Low risk)
Currie (2004) [21]
# Case control
✭✭✭
# ✭
# ✭✭
# 6 (Moderate risk)
Ragonese (2004) [6]
# Case control
# ✭✭✭✭
# ✭✭
# ✭✭
# 8 (Low risk)
Popat (2005) [22]
# Case control
# ✭✭✭✭
# ✭✭
# ✭✭
# 8 (Low risk)
Simon (2009) [23]
# Cohort
# ✭✭✭✭
# ✭✭
# ✭✭✭
# 9 (Low risk)
Nicoletti (2011) [24]
# Case control
# ✭✭
# ✭✭
# ✭✭
# 6 (Moderate risk)
Rugbjerg (2013) [25]
# Cohort
# ✭✭✭✭
# ✭✭
# ✭✭✭
# 9 (Low risk)
Liu (2014) [26]
# Cohort
# ✭✭✭✭
# ✭✭
# ✭✭✭
# 9 (Low risk)
Gatto (2014) [27]
# Case control
# ✭✭✭✭
# ✭✭
# ✭✭✭
# 9 (Low risk)
Greene (2014) [28]
# Case control
# ✭✭✭✭
# ✭✭
# ✭✭✭
# 9 (Low risk)
Yuk (2023) [29]
# Cohort
# ✭✭✭✭
# ✭✭
# ✭✭✭
# 9 (Low risk)
Pesce (2023) [30]
# Cohort
# ✭✭✭✭
# ✭✭
# ✭✭✭
# 9 (Low risk)
UK - United Kingdom; ICD - International classification of disease; PD - Parkinson disease; SD - Standard deviation; USA - United States of America; NA - Not applicable; NI - Not informed
